# Supplementary material for: Leanness and Low Plasma Leptin in GPR17 Knockout Mice Are Dependent on Strain and Associated With Increased Energy Intake That Is Not Suppressed by Exogenous Leptin
Source: Front Endocrinol (Lausanne). 2021 Sep 27;12:698115. doi: 10.3389/fendo.2021.698115 (PMC8503278; doi:10.3389/fendo.2021.698115)
Supplement: Supplementary file 1 [file Table_1.xlsx]

## Sheet: Figure 1
129 mice
Male bodyweight (g)
	GPR17 +/+												GPR17 -/-
chow	31.3	35.4	32.56	35.1	29.6	32.4	30.1	26.3	32.5	30.4	35	30.6	29.9	27.8	28.4	29.7	30.8	28.3	29	29.8	28.8	24.3	30.6	29.9
HFD	36.4	38.5	44.6	40.2	38.2	37.1	35.5	36.1	37.3	37.6	34.2	35.2	31.6	30.4	31.2	33.2	34.9	25.3	32.2	33.6	31.7	34.2	31.8	31
Female bodyweight (g)
	GPR17 +/+												GPR17 -/-
chow	33.1	24.3	24.8	25.7	23.8	23	23.7	26	24.8	24.6	26.3	23.9	22.9	23.7	23.2	21.1	25	23.3	23.3	21.3	21	21.7	22.4	22.1
HFD	31.8	31.1	30.5	38.2	29.3	33.8	33.2	32.9	30.5	30.3	30.3	32.4	22.6	28.8	26.9	26.5	26.6	23.3	28.5	28.2	25.8	31.2	30.2	26.9
Male lean mass (g)
	GPR17 +/+												GPR17 -/-
chow	23.1	22.9	23	25.4	21.4	21.8	22.4	17.5	23.9	22.4	24.4	21.1	22.1	22.7	22.1	21.8	24.4	22.6	21.4	23.8	22.3	18.9	22.5	22.5
HFD	22.8	21.1	26.7	25.1	21.9	22.2	22.3	20.6	22.3	23.5	20.5	20.2	22.3	21.6	22.1	23.3	24.3	18.5	22.7	23.5	22.4	23.9	22.4	22
Female lean mass (g)
	GPR17 +/+												GPR17 -/-
chow	17	15.9	14.4	14.2	13.9	15.2	14.3	14.3	13.1	13.4	15	15.1	15.2	13.2	15.8	14.8	11.8	12.1	15.7	12.8	14.1	15.5	13.2	14.4
HFD	15.4	13.2	13.9	18.4	12.4	15.4	16.1	14	14	14.9	13.8	13.8	13	12.1	15.3	16.5	9.5	9.1	15.2	14.6	13.3	18.2	14.8	14.5
Male fat mass (g)
	GPR17 +/+												GPR17 -/-
chow	8.2	12.5	9.56	9.7	8.2	10.6	7.7	8.8	8.6	8	10.6	9.5	7.8	5.1	6.3	7.9	6.4	5.7	7.6	6	6.5	5.4	8.1	7.4
HFD	13.6	17.4	17.9	15.1	16.3	14.9	13.2	15.5	15	14.1	13.7	15	9.3	8.8	9.1	9.9	10.6	6.8	9.5	10.1	9.3	10.3	9.4	9
Female fat mass (g)
	GPR17 +/+												GPR17 -/-
chow	16.1	8.4	10.4	11.5	9.9	7.8	9.4	11.7	11.7	11.2	11.3	8.8	7.7	10.5	7.4	6.3	13.2	11.2	7.6	8.5	6.9	6.2	9.2	7.7
HFD	16.4	17.9	16.6	19.8	16.9	18.4	17.1	18.9	16.5	15.4	16.5	18.6	9.6	16.7	11.6	10	17.1	14.2	13.3	13.6	12.5	13	15.4	12.4

## Sheet: Figure 2
C57Bl/6 mice
Male bodyweight (g)
	GPR17 +/+												GPR17 -/-
chow	32.2	30.4	32.2	31.3	29.9	26.7	31.1	31.8	32.4	33.2	33.8	31.7	35.8	35.9	35.5	33.7	31.8	33.2	26.8	31.4	30.7	31.5	33.6	31.4
HFD	43.9	42	40.6	47.6	43.4	55.4	45.1	46.2	48.2	43.2	55.9	50.1	43.6	45.9	45	38.6	42.2	47.2	46.4	47.8	51.2	44.7	49.9	50.4
Female bodyweight (g)
	GPR17 +/+												GPR17 -/-
chow	23.3	25.5	28.2	26.8	26.3	25.5	27.1	26.5	27.7	26.4	25.8	24.9	25.8	26.8	24.8	24.9	23.5	25.2	25.4	25.1	23.5	23.8	24.5	24.6
HFD	38.1	41.1	45	42.8	43.9	38.3	42.3	39.2	40.6	43	40.5	44.3	43.1	39.8	39.5	45.5	46.3	43.2	38.5	42.8	45.1	41.2	40.3	39.6
Male lean mass (g)
	GPR17 +/+												GPR17 -/-
chow	19.3	18.7	22.4	22.6	18.6	18.1	24.7	21.9	24.6	21.5	21.5	18.4	25.4	23.5	21.6	24.9	19.5	18.5	16.2	21.4	20	18.5	22.7	23.3
HFD	22.7	20.9	26.4	24.7	21.4	21.6	21.6	19.8	21.4	22.5	19.4	19	22.2	21.4	21.8	22.9	23.8	17.9	22	22.7	21.5	22.9	21.3	20.8
Female lean mass (g)
	GPR17 +/+												GPR17 -/-
chow	18.5	16.9	14.6	14.3	13.9	15.8	14.5	14.4	12.7	13.1	15.5	15.6	15.8	12.8	16.7	15.2	10.7	11.2	16.5	12.2	14.2	16.3	12.8	14.6
HFD	16	13.2	14.1	19.9	12.1	16.1	16.9	14.2	14.2	15.4	13.9	14	12.9	11.7	15.9	17.5	13.5	13.7	14.2	14.8	13.9	19.4	15.2	14.7
Male fat mass (g)
	GPR17 +/+												GPR17 -/-
chow	12.9	11.7	9.8	8.7	11.3	8.6	6.4	9.9	7.8	11.7	12.3	13.3	10.4	12.4	13.9	8.8	12.3	14.7	10.6	10	10.7	13	10.9	8.1
HFD	21.2	21.1	14.2	22.9	22	33.8	23.5	26.4	26.8	20.7	36.5	31.1	21.4	24.5	23.2	15.7	18.4	29.3	24.4	25.1	29.7	21.8	28.6	29.6
Female fat mass (g)
	GPR17 +/+												GPR17 -/-
chow	4.8	8.6	13.6	12.5	12.4	9.7	12.6	12.1	15	13.3	10.3	9.3	10	14	8.1	9.7	12.8	14	8.9	12.9	9.3	7.5	11.7	10
HFD	22.1	27.9	30.9	22.9	31.8	22.2	25.4	25	26.4	27.6	26.6	30.3	30.2	28.1	23.6	28	32.8	29.5	24.3	28	31.2	21.8	25.1	24.9

## Sheet: Figure 3
129 mice
Male energy intake (kJ/animal/day)
	GPR17 +/+						GPR17 -/-
chow	33	37.125	34.375	38.5	39.875	42.625	50.875	55	44	46.75	45.375	45.375
HFD	56.68	50.14	56.68	47.96	54.5	50.14	54.5	61.04	58.86	61.04	65.4	52.32
Female energy intake (kJ/animal/day)
	GPR17 +/+						GPR17 -/-
chow	36.575	37.4	34.375	37.2625	34.6875	42.625	44.4125	40.5625	49.4625	40.2875	45.987	41.6625
HFD	49.486	54.282	58.424	50.794	51.666	51.448	67.144	62.13	64.31	55.998	49.704	64.746
Male fast/refeed energy intake (kJ/animal)
	GPR17 +/+						GPR17 -/-
chow	5.70625	7.15	5.20437	7.41812	5.01187	8.31875	12.9594	12.815	8.47687	7.095	11.3231	10.3537
HFD	9.0361	16.4808	12.8184	11.7938	7.9352	13.5487	17.9523	14.0828	18.2793	15.5107	20.819	18.094
Female fast/refeed energy intake (kJ/animal)
	GPR17 +/+						GPR17 -/-
chow	5.92	5.83	3.87	5.823	5.67	5.45	10.8112	7.986	13.818	9.606	8.382	8.742
HFD	10.645	12.385	8.38	7.91	8.93	13.435	19.4625	13.19	11.61	14.0025	17.01	18.6825

## Sheet: Figure 4
C57Bl/6 mice
Male energy intake (kJ/animal/day)
	GPR17 +/+						GPR17 -/-
chow	41.25	42.625	39.875	46.75	38.5	42.625	46.75	46.75	44	46.75	39.875	44
HFD	61.04	65.4	69.76	54.5	74.12	76.3	76.3	52.32	63.22	67.58	67.58	56.68
Female energy intake (kJ/animal/day)
	GPR17 +/+						GPR17 -/-
chow	42.625	38.5	41.25	38.5	39.875	41.25	42.625	38.5	39.875	42.625	38.5	41.25
HFD	61.04	65.4	69.76	54.5	74.12	76.3	76.3	52.32	63.22	67.58	67.58	56.68
Male fast/refeed energy intake (kJ/animal)
	GPR17 +/+						GPR17 -/-
chow	7.65	6.51	5.76	6.81	8.12	7.45	10.12	9.45	6.22	4.34	7.12	6.65
HFD	7.96	16.55	11.92	10.46	9.87	12.73	12.54	8.32	12.56	9.29	15.98	12.7
Female fast/refeed energy intake (kJ/animal)
	GPR17 +/+						GPR17 -/-
chow	7.12	6.32	4.55	6.51	7.26	6.68	8.8	6.53	8.22	4.62	5.27	5.2
HFD	8.99	15.7	10.1	8.84	9.12	13.9	13.9	7.07	8.81	8.24	14.54	13.49

## Sheet: Figure 5
129 mice
Male 24 hour energy expenditure
	GPR17 +/+						GPR17 -/-
chow	120.4	110	116.6	130.5	119.7	117.2	156.8	171.8	162.2	122.6	139.7	138.5
HFD	166.4	198.17	188.34	136.25	180.44	205.49	241.65	201.04	219.06	215.43	217.23	213.88
Female 24 hour energy expenditure
	GPR17 +/+						GPR17 -/-
chow	140.69	122.99	103.64	105.99	110.07	117.091	174.8	134.18	125.65	146.86	153.8	147.441
HFD	139.46	119.22	153.64	155.99	160.07	167.091	180.44	201.04	198.17	215.43	217.23	213.88

## Sheet: Figure 6
C57Bl/6 mice
Male 24 hour energy expenditure
	GPR17 +/+						GPR17 -/-
chow	123.15	151.78	120.8	128.24	125.695	116.64	119.395	119.84	128.04	140.085	132.52	111.33
HFD	161.15	145.55	157.23	192.35	182.94	151.33	176.545	169.97	172.82	157.395	151.21	171.33
Female 24 hour energy expenditure
	GPR17 +/+						GPR17 -/-
chow	123.43	146.59	107.66	129.94	108.28	121.53	124.78	171.565	107.66	129.94	108.28	121.53
HFD	174.692	171.36	150.724	181.916	151.592	170.142	199.01	157.955	166.76	194.29	138.83	141.53

## Sheet: Figure 7
129 mice
Male OGTT AUC glucose concentrations (mmol.min/L)
	GPR17 +/+												GPR17 -/-
chow	28.49	24.61	27.22	35.59	21.44	32	27.86	26.23	23.48	22.13	29.69	28.43	24.66	27.25	27.79	24.14	28.31	25.03	28.24	25.09	31.35	28.95	25.15	22.96
HFD	34	31.27	33.13	40.03	34.82	38.53	38.41	30.66	32.64	36.58	36.68	34.54	33.07	33.96	25.67	29.5	30.94	28.79	30.77	30.79	33.51	27.58	29.87	30.78
Female OGTT AUC glucose concentrations (mmol.min/L)
	GPR17 +/+												GPR17 -/-
chow	31.69	26.6	27.5	28.56	32.61	29.98	28.77	32.26	29.15	28.03	31.3	30.51	31.02	24.94	25.03	24.49	34.49	25.89	31.23	27.45	27.67	27.03	27.98	24.99
HFD	36.23	35.78	33.29	32.95	34.82	33.32	34.93	34.75	37.81	34.74	33.54	33.45	31.25	27.94	30.17	37.81	28.13	35.27	33.14	28.44	28.06	29.35	33.19	31.48

## Sheet: Figure 8
C57Bl/6 mice
Male OGTT AUC glucose concentrations (mmol.min/L)
	GPR17 +/+												GPR17 -/-
chow	28.92	26.23	29.98	28.97	24.94	30.41	28.2	25.85	29.34	25.71	30.21	27.61	27.49	29.09	30.91	27.76	29.89	27.66	28.31	26.88	28.53	29.17	28.19	28.68
HFD	39	43.93	41.04	46.74	42.37	44.38	40.72	39.69	41.04	45.08	43.76	39.65	48.54	43.26	36.62	42.4	38.77	41.41	37.77	44.06	44.77	42.8	44.28	45.95
Female OGTT AUC glucose concentrations (mmol.min/L)
	GPR17 +/+												GPR17 -/-
chow	28.34	27.34	26.55	27.62	30.34	29.54	28.21	31.02	27.71	27.77	28.67	30.06	29.14	27.14	25.6	29.15	29.31	28.59	30.19	25.95	25.88	26.19	28.58	26.23
HFD	42.24	38.86	40.74	41.89	40.47	40.29	43.03	40.6	41.94	41.04	42.37	41.47	41.3	38.7	39.26	45.39	38.59	43.59	40.89	38.82	38.3	39.5	42.07	40.78

## Sheet: Figure 9
129 mice
Males interscapular fat pad mass (g)
	GPR17 +/+												GPR17 -/-
chow	0.123	0.111	0.142	0.166	0.147	0.161	0.163	0.184	0.101	0.081	0.322	0.203	0.232	0.129	0.172	0.142	0.177	0.126	0.07	0.088	0.126	0.153	0.161	0.122
HFD	0.346	0.385	0.246	0.24	0.253	0.237	0.235	0.293	0.237	0.379	0.203	0.235	0.136	0.304	0.231	0.233	0.199	0.201	0.233	0.209	0.217	0.234	0.248	0.231
Females interscapular fat pad mass (g)
	GPR17 +/+												GPR17 -/-
chow	0.154	0.122	0.12	0.116	0.11	0.14	0.101	0.081	0.125	0.123667	0.104333	0.128333	0.089	0.097	0.099	0.113	0.082	0.052	0.086	0.213	0.073	0.112	0.09	0.087333
HFD	0.435	0.349	0.548	0.5483	0.31	0.226	0.368	0.205	0.333	0.247	0.383	0.362	0.25	0.182	0.41	0.272	0.4225	0.119	0.235	0.116	0.171	0.261	0.159	0.177
Males perigenital fat pad mass (g)
	GPR17 +/+												GPR17 -/-
chow	1.998	1.146	1.563	1.936	1.166	1.458	1.432	1.155	0.826	0.527	1.975	1.07	0.527	0.285	0.51	0.702	0.951	0.788	0.123	0.402	0.778	0.805	0.8	0.599
HFD	2.081	1.912	2.762	3.52	2.19	2.22	2.223	2.06	2.322	2.533	2.567	2.022	2.023	1.62	2.12	1.93	1.42	1.85	2.27	2.34	2.24	1.93	2.04	2.02
Females perigenital fat pad mass (g)
	GPR17 +/+												GPR17 -/-
chow	0.645	1.201	0.637	1.194	1.549	0.979	1.461	0.718	0.879	0.602	1.549	0.979	0.874	0.437	1.134	0.836	0.995	0.997	0.931	0.733	0.817	0.831	0.995	0.997
HFD	1.783	1.45	2.655	1.777	2.379	2.348	1.933	1.972	2.247	1.453	1.426	1.761	1.78	2.09	1.75	1.48	1.204	1.882	0.893	1.362	1.495	1.959	1.805	1.619
Males inguinal fat pad mass (g)
	GPR17 +/+												GPR17 -/-
chow	1.18	0.619	0.938	1.13	0.574	1.037	0.599	0.565	0.385	0.275	1.421	0.545	0.399	0.203	0.245	0.299	0.23	0.169	0.065	0.187	0.204	0.372	0.315	0.333
HFD	1.63	1.47	1.97	2.51	1.63	1.94	2.32	1.65	1.5	1.41	0.73	1.05	0.93	0.88	0.91	0.99	1.06	0.86	0.95	1.1	0.93	1.303	0.94	0.999
Females inguinal fat pad mass (g)
	GPR17 +/+												GPR17 -/-
chow	0.752	0.8841	1.025	0.615	1.112	0.859	1.041	1.396	0.857	1.235	0.917	0.696033	0.649	0.315	0.687	0.675	0.594	0.599	0.777	0.452	0.534	0.3325	0.464	0.629667
HFD	3.72	1.385	4.376	2.805	1.857	3.27	1.302	2.496	1.475	1.365	1.863	2.855	2.37	1.24	2.004	1.404	1.956	1.526	0.783	0.658	1.874	1.908	1.951	1.117

## Sheet: Figure 10
C57Bl/6 mice
Males interscapular fat pad mass (g)
	GPR17 +/+												GPR17 -/-
chow	0.196	0.168	0.112	0.182	0.14	0.154	0.098	0.14	0.112	0.126	0.196	0.182	0.12	0.1	0.13	0.07	0.06	0.07	0.18	0.08	0.18	0.12	0.12	0.19
HFD	0.38	0.42	0.33	0.36	0.36	0.46	0.44	0.38	0.24	0.26	0.27	0.35	0.23	0.38	0.34	0.3	0.25	0.38	0.29	0.33	0.33	0.28	0.3	0.35
Females interscapular fat pad mass (g)
	GPR17 +/+												GPR17 -/-
chow	0.14	0.12	0.11	0.14	0.12	0.14	0.11	0.12	0.1	0.1	0.19	0.16	0.17	0.12	0.15	0.12	0.12	0.09	0.12	0.14	0.14	0.14	0.14	0.15
HFD	0.39	0.38	0.37	0.38	0.31	0.31	0.35	0.29	0.27	0.3	0.29	0.32	0.25	0.35	0.39	0.32	0.35	0.28	0.3	0.26	0.29	0.31	0.28	0.3
Males perigenital fat pad mass (g)
	GPR17 +/+												GPR17 -/-
chow	2.025	2.055	2.37	2.205	1.275	1.455	0.675	1.215	1.5	1.71	1.755	1.425	1.49	1.49	1.355	1.325	0.98	0.905	1.235	0.875	1.58	1.655	2.69	2.03
HFD	4.38	7.12	2.843	4.4	6.094	5.646	3.483	4.672	5.529	6.227	4.81	6.753	4.239	3.437	5.486	5.568	5.56	4.77	4.132	4.174	4.425	6.181	4.074	6.426
Females perigenital fat pad mass (g)
	GPR17 +/+												GPR17 -/-
chow	1.756	1.66733	1.72333	1.97833	1.53	1.49733	1.38933	1.22933	1.26833	1.14633	1.95967	1.358	1.41367	1.18733	1.44967	1.40433	1.42533	1.34667	1.213	1.12	1.50833	1.547	1.945	1.65867
HFD	4.6716	5.9398	4.68067	5.49497	6.04237	5.78793	4.32877	4.93227	5.7222	5.78737	4.98837	5.9704	4.80713	4.29997	5.55173	5.33753	4.8876	5.0678	4.38383	4.71307	4.874	5.95633	4.73743	5.9535
Males inguinal fat pad mass (g)
	GPR17 +/+												GPR17 -/-
chow	0.79	0.79	0.93	0.66	0.35	0.32	0.29	0.67	0.61	0.61	0.57	0.65	0.45	0.55	0.4	0.38	0.29	0.21	0.57	0.22	0.62	0.61	0.95	0.95
HFD	1.69	1.76	2.04	1.15	1.87	2.03	2.08	2.29	2.4	1.61	2.44	2.78	1.26	1.26	1.24	1.93	1.53	2.1	1.92	2.14	2.31	1.75	2.5	1.82
Females inguinal fat pad mass (g)
	GPR17 +/+												GPR17 -/-
chow	1.738	1.20477	2.09275	1.3075	1.29725	1.61975	1.17825	1.713	1.3355	1.205	1.4475	1.74526	1.38225	1.04125	1.28275	1.29725	1.2925	1.30875	1.2125	1.0675	1.5345	1.35013	1.66625	1.32917
HFD	2.729	1.79489	2.23438	3.05625	1.97713	2.44488	2.74012	2.1045	1.90525	2.785	1.95525	2.30013	1.87613	3.14062	1.64338	2.35062	1.62425	2.41737	1.99775	1.86275	1.70425	1.62906	1.80862	3.22308

[truncated: 5 more sheets: Figure 11, Figure 12, Figure 13, Figure 14, Figure 15]
